# Supplementary material for: Integrated Analysis of Metabolomics and Lipidomics in Plasma of T2DM Patients with Diabetic Retinopathy
Source: Pharmaceutics. 2022 Dec 8;14(12):2751. doi: 10.3390/pharmaceutics14122751 (PMC9786316; doi:10.3390/pharmaceutics14122751)
Supplement: Supplementary file 1 [file pharmaceutics-14-02751-s001.zip › Supplementary Table S1.xlsx]

## Sheet: Sheet1
Supplementary Table 1. Significantly altered metabolites between DR (PDR+NPDR) and control groups under ESI positive mode.
Metabolite	VIP	Fold change	p-value	m/z	rt(s)
1,2-dipalmitoleoyl-sn-glycero-3-phosphocholine	4.37266	9.49547	7.30981e-12	752.513	39.296
9,12-octadecadiynoic acid	2.70887	0.4361	1.59669e-06	277.215	80.895
4-hydroxyphenethyl alcohol	2.18328	1.34422	7.43447e-06	121.064	38.456
Amylcinnamic aldehyde	1.23183	1.80804	2.94255e-05	147.079	37.71
all cis-(6,9,12)-Linolenic acid	1.5868	0.523221	4.91205e-05	279.23	199.112
1-hydroxy vitamin d2	1.20089	0.658907	0.000362343	413.338	109.621
2-ethyl-2-p-tolylmalonamide	2.03816	0.648616	0.000618708	221.152	197.427
Piperine	2.82053	0.211186	0.000785316	286.142	36.945
Ergothioneine	5.75221	0.574908	0.00108331	230.095	319.623
7.alpha.,27-dihydroxycholesterol	1.32725	0.679436	0.00116532	401.339	111.308
Isopropyl dodecylfluorophosphonate	1.03363	0.712664	0.00129121	589.441	40.9535
Arg-Arg-Arg	1.78711	0.588256	0.00168932	487.337	42.595
Dereplicator identification - rhapsamine	2.62227	0.600432	0.00198641	557.453	109.466
Scopolin	1.73313	0.434884	0.00256759	377.075	345.702
3-methylbenzyl alcohol	3.02806	1.19418	0.00580648	105.07	38.452
Echinocystic acid	1.51635	0.702496	0.0073902	391.355	109.477
Alisol b acetate	1.33275	0.653824	0.00858419	515.368	108.05
Oxandrolone	1.0922	0.622663	0.0106097	613.439	41.656
.beta.-amyrin acetate	1.58914	0.70298	0.0106861	491.368	139.843
7-alpha-hydroxy cholesterol	1.67337	0.734492	0.013036	403.354	40.396
1-Methylhistidine	6.99001	1.52978	0.0133762	170.092	413.407
Dibutyl phthalate	1.5048	0.813672	0.0142282	279.158	34.5795
Beta-octylglucoside	10.3105	1.93994	0.0143073	310.201	201.713
Linolenic acid	3.34772	0.746283	0.0154611	279.231	40.186
Dl-4-hydroxy-3-methoxymandelic acid	2.29681	0.818282	0.0155188	149.023	34.5815
Nonapropylene glycol	1.00907	0.708844	0.017143	541.383	41.7845
1-(1',3'-benzodioxol-5'-yl)-2-butanamine	1.18111	0.777905	0.0184804	194.116	321.475
Trimethylamine n-oxide	6.68303	1.74555	0.0240575	76.0757	320.684
Malonyl-l-carnitine	1.70563	1.92197	0.0257544	248.111	380.259
Nonapropylene glycol monobutyl ether	1.5782	0.700402	0.0285053	597.446	105.65
Val-Pro	1.48552	1.89444	0.0290042	215.138	325.652
N-benzylideneaniline n-oxide	1.14543	0.506653	0.0295753	180.101	218.851
Eicosapentaenoic Acid ethyl ester	1.0378	0.707472	0.0302611	331.261	40.499
Oligomycin a	1.89484	0.7346	0.0304164	447.344	40.879
1h-indole-5-sulfonamide, n-(3-chlorophenyl)-3-[[3,5-dimethyl-4-[(4-methyl-1-piperazinyl)carbonyl]-1h-pyrrol-2-yl]methylene]-2,3-dihydro-n-methyl-2-oxo-, (3z)-	3.08186	2.5377	0.0324079	568.181	427.568
His-Trp	1.22707	0.508279	0.0327895	342.154	277.239
L-homoarginine	2.25792	0.805794	0.0332149	189.136	503.82
Hyperoside	1.12239	7.70354	0.0342586	465.127	342.804
Sclareolide	1.57488	0.756248	0.035381	501.391	40.922
1-hexadecanoyl-2-octadecadienoyl-sn-glycero-3-phosphocholine	1.98514	0.814791	0.0374194	780.549	40.072
Pro-Glu	2.41834	0.259974	0.0389736	286.138	407.468
Echimidine	1.63713	0.813284	0.0392788	398.239	36.217
(2.beta.,3.alpha.,5.alpha.,16.beta.,17.beta.)-2,16-di-(1-piperidinyl)androstane-3,17-diol 3-acetate	1.09327	0.719139	0.0409508	501.391	129.637
1-(4-piperidinyl)-1,3-dihydro-2h-indol-2-one	2.39957	3.67051	0.0414737	217.153	376.928
Linoelaidic acid	1.24947	0.774533	0.0424675	245.225	40.154
1-palmitoyl-2-linoleoyl-rac-glycerol	2.57695	0.629876	0.0441681	263.235	119.724
Diethyl 2,4-dimethylpyrrole-3,5-dicarboxylate	1.10088	0.472159	0.0448944	240.1	212.718
Anserine	2.92589	2.1751	0.0454137	241.153	364.62
Oseltamivir	1.55459	0.827896	0.0454649	225.138	36.251
Diethyl sebacate	1.17478	0.756122	0.0464044	223.168	110.049
3-methylglutarylcarnitine	4.68317	3.32064	0.0467342	290.158	385.103
Vecuronium	1.72853	0.777482	0.0469957	557.452	40.127
Glutamic acid	2.36249	0.766341	0.0493033	148.06	384.237
Palmitoylserotonin	1.41567	0.758184	0.0493287	415.354	40.901
