# Supplementary material for: Integrated Analysis of Metabolomics and Lipidomics in Plasma of T2DM Patients with Diabetic Retinopathy
Source: Pharmaceutics. 2022 Dec 8;14(12):2751. doi: 10.3390/pharmaceutics14122751 (PMC9786316; doi:10.3390/pharmaceutics14122751)
Supplement: Supplementary file 1 [file pharmaceutics-14-02751-s001.zip › Supplementary Table S2.xlsx]

## Sheet: Sheet1
Supplementary Table 2. Significantly altered metabolites between DR (PDR+NPDR) and control groups under ESI negative mode.
Metabolite	VIP	Fold change	p-value	m/z	rt(s)
1-(9z,12z-octadecadienoyl)-2-hydroxy-sn-glycero-3-phosphoethanolamine	6.54159	0.200679	4.08487e-08	476.276	187.998
Octadecanoic acid	1.36812	0.612699	3.79019e-07	283.263	185.888
1-octadecanoyl-sn-glycero-3-phospho-(1'-myo-inositol)	1.19402	0.310283	1.13662e-05	599.314	227.701
Dehydrotrametenolic acid	1.39252	0.563154	1.20695e-05	453.319	188.238
Pachymic acid	1.73763	0.543632	2.93901e-05	527.391	258.486
alpha-D-Glucose 1-phosphate	1.17061	1.67834	5.60868e-05	296.972	413.453
Pi 36:2	3.01557	0.503378	7.1429e-05	861.547	96.7725
17,20-dimethylprostaglandin f1.alpha.	1.94174	0.540083	0.00051779	365.268	256.207
Nocardamine	1.54535	2.71936	0.000737805	599.317	99.4525
Prostaglandin f2.alpha.	1.64211	0.42671	0.00145764	309.205	265.383
Pi 38:4	5.72346	0.553638	0.00166864	885.547	259.805
1-hexadecanoyl-2-sn-glycero-3-phosphate	1.21564	2.79828	0.0019936	409.234	103.91
Glycodeoxycholic acid	3.01567	0.496532	0.00244716	448.304	98.169
2-(2,6-dihydroxy-4-methoxycarbonylbenzoyl)-3-hydroxybenzoic acid	1.9354	1.18279	0.00302513	331.048	389.495
Taurine	11.0749	0.706865	0.00324481	124.008	340.392
1-palmitoyl-2-hydroxy-sn-glycero-3-phosphoethanolamine	1.52148	2.01486	0.00382547	452.275	100.865
3-dehydroepiandrosterone sulfate	2.33599	0.446545	0.00461653	367.156	35.831
9-deoxy-9-methylene-16,16-dimethylprostaglandin e2	1.01137	0.642099	0.00463096	377.267	238.844
1-oleoyl-sn-glycero-3-phosphoethanolamine	1.57781	0.660831	0.00506966	478.29	259.234
Proline	4.8651	1.40067	0.00552009	114.056	353.469
N-Acetyl-D-Glucosamine 6-Phosphate	5.03035	1.94626	0.00566855	300.038	289.142
Atorvastatin	1.98433	1.63086	0.0123212	539.247	305.798
Prostaglandin f2.beta.	2.23949	0.462188	0.0133481	309.206	243.29
Sucrose	1.69189	1.79867	0.0145207	323.077	329.586
(2e,6e,12e)-18-(2,6-dioxopiperidin-4-yl)-9,11-dihydroxy-8-methoxy-10,12,14-trimethyl-15-oxooctadeca-2,6,12-trienoic acid	2.05897	3.68989	0.0167309	506.261	111.582
Dihydro-4,4-dimethyl-2,3-furandione	1.84098	1.90725	0.0178489	127.051	286.463
Glutamine	7.77223	2.11223	0.0206051	145.062	286.892
6-[(3e,6e)-2,5-dihydroxy-4,6-dimethyl-7-(1,2,4-trimethyl-3,6-dioxabicyclo[3.1.0]hexan-4-yl)hepta-3,6-dien-2-yl]-4-methoxy-3,5-dimethylpyran-2-one	1.71729	2.1836	0.0232194	479.226	289.248
Dihydroxyacetone	3.54739	1.45066	0.0245598	111.009	459.91
6'-sialyllactose	2.44346	2.63562	0.027327	632.202	424.599
Glycochenodeoxycholate	14.3811	0.600846	0.0291215	448.305	278.621
Phenylacetyl-l-glutamine	17.9354	2.19347	0.0293691	263.104	286.854
Psoralidin	2.57921	0.589141	0.0304057	335.113	280.36
Pseudouridine	4.45323	1.86991	0.0309019	243.062	307.699
Flufenacet ethanesulfonic acid	1.07943	0.752353	0.032582	120.959	444.301
Myo-inositol	2.49525	2.10894	0.0330121	179.055	406.882
Citrate	6.94343	1.42653	0.0337503	191.02	460.005
DL-threonine	3.40283	0.789098	0.0369393	118.051	375.926
L-Asparagine	1.89378	1.71077	0.041769	153.03	307.447
L-Valine	5.42804	1.29489	0.0443563	116.072	342.952
Asiatic acid	1.30661	0.554676	0.0481746	487.325	258.486
