# Supplementary material for: Integrated Analysis of Metabolomics and Lipidomics in Plasma of T2DM Patients with Diabetic Retinopathy
Source: Pharmaceutics. 2022 Dec 8;14(12):2751. doi: 10.3390/pharmaceutics14122751 (PMC9786316; doi:10.3390/pharmaceutics14122751)
Supplement: Supplementary file 1 [file pharmaceutics-14-02751-s001.zip › Supplementary Table S3.xlsx]

## Sheet: Sheet1
Supplementary Table 3. Significantly altered metabolites between PDR and NPDR subgroups under ESI positive mode.
Metabolite	VIP	Fold change	p-value	m/z	rt(s)
1,2-dipalmitoleoyl-sn-glycero-3-phosphocholine	3.23451	2.18281	7.02433e-08	752.513	39.296
Lupenone	1.6401	0.694875	0.000545385	407.383	33.7665
(2.beta.,3.alpha.,5.alpha.,16.beta.,17.beta.)-2,16-di-(1-piperidinyl)androstane-3,17-diol 3-acetate	1.45475	0.47361	0.000607156	501.391	129.637
Nonapropylene glycol monobutyl ether	2.34757	0.561095	0.00138292	597.446	105.65
Diethyl sebacate	1.60405	0.578854	0.00143712	223.168	110.049
Oligomycin a	2.35863	0.545666	0.00155777	447.344	40.879
Scopolin	1.89631	0.232921	0.00177454	377.075	345.702
Maslinic acid	1.35686	0.598409	0.00180573	473.359	40.9155
Indole-3-carboxaldehyde	3.2291	0.785638	0.00255833	146.059	254.197
all cis-(6,9,12)-Linolenic acid	1.08809	0.594298	0.0027646	279.23	199.112
Sclareolide	1.7874	0.61914	0.00363174	501.391	40.922
8s-hydroxy-4z,6e,10z-hexadecatrienoic acid	1.10483	0.65632	0.00420668	249.183	41.023
Aurofusarin	1.16688	0.84358	0.00424068	571.103	363.075
Indoleacrylic acid	1.06114	0.78242	0.00438098	170.059	254.169
Eicosapentaenoic Acid ethyl ester	1.12106	0.563831	0.00438704	331.261	40.499
L-homoarginine	2.88809	0.744691	0.00489995	189.136	503.82
Pidotimod	2.13868	0.645066	0.00525314	245.047	336.269
4-hydroxyphenethyl alcohol	1.43769	1.18357	0.00573895	121.064	38.456
Alisol b acetate	1.15799	0.627177	0.00705194	515.368	108.05
Nonapropylene glycol	1.02677	0.66852	0.00707578	541.383	41.7845
Sarcosine	2.16223	0.60742	0.00868589	131.081	300.558
.beta.-amyrin acetate	1.46618	0.608617	0.011419	491.368	139.843
Trandolaprilat	1.01457	0.761688	0.0114607	170.127	509.717
Glutamic acid	2.75362	0.690609	0.0115185	148.06	384.237
Diketene	2.34485	0.314863	0.0125957	169.048	48.8195
Trimethylamine n-oxide	6.84296	1.87103	0.0127185	76.0757	320.684
7-alpha-hydroxy cholesterol	1.54588	0.668489	0.0135834	403.354	40.396
Docosanamide	1.03896	0.879431	0.0139084	340.355	34.591
Arg-Tyr	2.45377	1.6683	0.014149	337.17	569.324
2-ethyl-2-p-tolylmalonamide	1.33976	0.751965	0.0171741	221.152	197.427
Tricin methyl ether	1.25101	6.10457	0.017554	345.106	37.335
5.alpha.-androstan-3.beta.-ol	1.11511	0.730611	0.0187268	163.147	40.13
1,2-diamino-2-methylpropane	3.34686	0.78757	0.0190328	72.0804	292.163
Stigmasta-4,22-dien-3-one	1.10043	0.613628	0.0211793	433.364	141.108
1-hexadecylamine	1.11582	0.768858	0.0212291	242.283	140.022
Val-Ala-Lys	1.92798	0.74641	0.022783	159.111	257.996
Gly-Arg	3.30459	1.62359	0.0236974	295.149	449.961
C17-sphinganine	2.36437	0.655105	0.0242167	288.288	40.058
Metformin	12.8946	0.359231	0.0242442	130.108	204.9
4-aminoantipyrine	1.55888	0.831799	0.0244182	159.091	253.543
.gamma.-linolenic acid	2.44045	0.618013	0.0250577	279.231	133.985
1h-indole-5-sulfonamide, n-(3-chlorophenyl)-3-[[3,5-dimethyl-4-[(4-methyl-1-piperazinyl)carbonyl]-1h-pyrrol-2-yl]methylene]-2,3-dihydro-n-methyl-2-oxo-, (3z)-	3.29585	2.71983	0.0253209	568.181	427.568
Arcaine	2.93413	1.32791	0.025478	173.139	447.029
Hydroxyphenyllactic acid	2.22714	0.730457	0.025684	165.054	294.94
P-toluenesulfonic acid	2.03834	1.63321	0.0259493	173.028	350.863
3-methylglutarylcarnitine	5.19136	3.81666	0.0262749	290.158	385.103
1-acetyl-4-piperidinamine	1.3539	0.804473	0.0279904	143.117	502.169
Pyrrolidine, 2-(diphenylmethyl)-, (2s)-	1.83194	5.93211	0.030806	143.084	204.949
3-oxazolidinecarboxylic acid, 2,2-dimethyl-4-(1-oxo-2-hexadecyn-1-yl)-, 1,1-dimethylethyl ester, (4s)-	1.29684	1.58865	0.0308584	458.345	251.764
Dl-octopamine	2.01704	0.735447	0.0309325	136.075	294.92
Malonyl-l-carnitine	1.77354	1.96934	0.0318118	248.111	380.259
Linolenic acid	2.65901	0.729998	0.0321902	279.231	40.186
N-.alpha.-(tert-butoxycarbonyl)-l-histidine	6.02632	0.75407	0.0323609	110.071	395.303
1-methyladenosine	2.28242	1.24593	0.0336076	282.119	276.981
S-Methyl-5'-thioadenosine	1.45038	1.44173	0.0354881	298.095	102.519
Serotonin	1.00833	1.97164	0.0358666	160.075	234.984
Beta-octylglucoside	9.52266	1.79794	0.0372919	310.201	201.713
Lys-Leu	1.24186	2.17653	0.038261	260.195	516.713
4,4'-methylenebis(2,6-di-tert-butylphenol)	1.25329	0.807288	0.0384757	442.351	33.747
N-(4-piperidinyl)acetamide	1.87991	2.34071	0.0409223	143.117	360.34
N6-(1-iminoethyl)-l-lysine	8.65978	0.803341	0.0428829	188.139	502.277
Norvaline, 5-phosphono-	1.3282	4.68295	0.0430655	152.031	231.29
L-glutarylcarnitine	7.13883	3.33215	0.0438197	276.143	390.595
Echinocystic acid	1.22542	0.706036	0.0440962	391.355	109.477
Anserine	3.12608	2.29768	0.0449732	241.153	364.62
3'-sialyllactose	1.03819	2.25573	0.0450872	656.197	415.729
Thiamine monophosphate	1.19084	6.66307	0.0452913	345.089	32.202
L-Norleucine	4.93949	0.816989	0.0454045	173.128	236.47
1-(1',3'-benzodioxol-5'-yl)-2-butanamine	1.09536	0.759451	0.0454151	194.116	321.475
3-methylbenzyl alcohol	2.5855	1.13013	0.0455293	105.07	38.452
Val-Pro	1.34213	1.87974	0.0460568	215.138	325.652
Ht-2 toxin	1.25815	3.62432	0.047216	447.213	400.798
Ng,ng-dimethyl-l-arginine	6.46259	1.79319	0.0472245	203.15	485.869
Palmitoylserotonin	1.31813	0.665184	0.0497465	415.354	40.901
