# Supplementary material for: Integrated Analysis of Metabolomics and Lipidomics in Plasma of T2DM Patients with Diabetic Retinopathy
Source: Pharmaceutics. 2022 Dec 8;14(12):2751. doi: 10.3390/pharmaceutics14122751 (PMC9786316; doi:10.3390/pharmaceutics14122751)
Supplement: Supplementary file 1 [file pharmaceutics-14-02751-s001.zip › Supplementary Table S4.xlsx]

## Sheet: Sheet1
Supplementary Table 4. Significantly altered metabolites between PDR and NPDR subgroups under ESI negative mode.
Metabolite	VIP	Fold change	p-value	m/z	rt(s)
Alanine	5.9422	0.688402	0.00180857	88.0409	374.473
DL-tryptophan	7.20293	0.704552	0.00372025	203.083	310.707
Guanidoacetic acid	1.19528	0.77402	0.0039034	116.05	310.69
Dehydrotrametenolic acid	1.05199	0.624749	0.00431988	453.319	188.238
17,20-dimethylprostaglandin f1.alpha.	1.92704	0.493934	0.00586299	365.268	256.207
L-citrulline	2.33926	1.6588	0.00658044	174.088	402.296
Arachidonoylserotonin	1.8081	0.507762	0.00670576	461.323	238.353
Pachymic acid	1.46332	0.582622	0.00878991	527.391	258.486
Oleanolic acid	1.34645	0.554657	0.0105552	455.334	241.117
Roburic acid	1.39116	0.467525	0.0119428	439.34	95.757
Menaquinone 4	1.40877	0.589478	0.0125812	443.314	184.125
Tetrahydrocorticosterone	1.26237	0.506306	0.0134084	349.236	240.938
1-o-(9z-octadecenyl)-sn-glycero-2,3-cyclic-phosphate	1.14234	0.302588	0.0156074	403.246	240.251
L-Leucine	7.19995	0.790739	0.0160897	130.088	317.196
Gamma-l-glutamyl-l-glutamic acid	1.21804	0.699713	0.0162311	275.093	284.53
3.alpha.,7.alpha.-dihydroxy-12-oxocholanoic acid	1.28222	0.575594	0.0177099	405.261	238.939
N-acetyl-l-tyrosine	10.3288	0.592775	0.0182211	180.067	341.587
Cholic acid	1.16701	0.587688	0.0197463	407.278	260.731
Phloretin	1.30701	0.346398	0.0223249	167.034	88.82
9-deoxy-9-methylene-16,16-dimethylprostaglandin e2	1.19374	0.64623	0.0281891	377.267	238.844
Trans-ferulic acid	1.19676	2.03738	0.0290722	193.05	290.044
6'-sialyllactose	2.9546	2.5572	0.0314241	632.202	424.599
Dehydrotumulosic acid	1.90685	0.521587	0.0314725	483.365	259.894
Beta-elemonic acid	2.87722	0.559414	0.0334717	453.319	264.034
6-sialylgalactose	1.07947	1.53101	0.0383249	470.148	428.276
Glutamine	10.6087	1.95765	0.0415606	145.062	286.892
N-acetyl-d-galactosaminitol	1.29185	1.35031	0.0465425	222.097	319.09
Dihydro-4,4-dimethyl-2,3-furandione	2.47172	1.76729	0.0472421	127.051	286.463
6-[(3e,6e)-2,5-dihydroxy-4,6-dimethyl-7-(1,2,4-trimethyl-3,6-dioxabicyclo[3.1.0]hexan-4-yl)hepta-3,6-dien-2-yl]-4-methoxy-3,5-dimethylpyran-2-one	1.84718	1.99288	0.0499259	479.226	289.248
