# Supplementary material for: Integrated Analysis of Metabolomics and Lipidomics in Plasma of T2DM Patients with Diabetic Retinopathy
Source: Pharmaceutics. 2022 Dec 8;14(12):2751. doi: 10.3390/pharmaceutics14122751 (PMC9786316; doi:10.3390/pharmaceutics14122751)
Supplement: Supplementary file 1 [file pharmaceutics-14-02751-s001.zip › Supplementary Table S5.xlsx]

## Sheet: Sheet1
Supplementary Table 5. Significantly altered lipids between DR (PDR+NPDR) and control groups.
Lipid Ion	Class	IonFormula	CalMz	RT-(min)	QCRSD	Fold Change	P-value	VIP
PI(18:0_20:4)+H	PI	C47 H84 O13 N0 P1	887.564	563.852	0.0153974	1.1875	0.0367003	1.09701
SM(d34:1)+H	SM	C39 H80 O6 N2 P1	703.575	542.437	0.0194407	1.15018	0.0395163	4.76748
SM(d44:5)+H	SM	C49 H92 O6 N2 P1	835.669	778.278	0.0292665	1.18112	0.0451492	1.42615
SPH(d21:2)+H	SPH	C21 H42 O2 N1	340.321	290.28	0.106504	0.734247	0.0416634	1.73461
TG(37:7e)+Na	TG	C40 H64 O5 Na1	647.465	846.832	0.0286767	1.13709	0.0344969	3.81338
Hex2Cer(d18:1_24:1)+HCOO	Hex2Cer	C55 H102 O15 N1	1016.73	772.2	0.0223094	1.19501	0.0293283	1.09242
LPC(16:0)+HCOO	LPC	C25 H51 O9 N1 P1	540.331	157.455	0.335452	0.528914	0.0203472	2.3084
WE(36:2)+H	WE	H69 C36 O2	533.529	966.301	0.0119166	1.1174	0.0212753	2.57384
WE(24:0_14:2)+H	WE	H73 C38 O2	561.561	1021.26	0.0381437	1.15569	0.0145674	1.73261
ChE(18:2)+NH4	ChE	C45 H80 O2 N1	666.618	1061.89	0.0268889	1.16623	0.0380641	1.32442
DG(8:1e_11:2)+NH4	DG	C22 H42 O4 N1	384.311	87.3451	0.105953	6.0955	4.5387e-10	1.71968
DG(36:3e)+Na	DG	C39 H72 O4 Na1	627.532	562.302	0.0250159	1.20387	0.0187588	1.69798
PC(16:0_20:4)+HCOO	PC	C45 H81 O10 N1 P1	826.56	1317.55	0.162667	0.644096	0.0150032	1.15228
PC(14:0_22:6)+HCOO	PC	C45 H77 O10 N1 P1	822.529	456.521	0.0161072	0.707444	0.0263205	1.1752
PC(17:0_20:4)+HCOO	PC	C46 H83 O10 N1 P1	840.576	594.452	0.0323278	0.593244	0.00035133	1.5367
PC(16:1e_22:1)+HCOO	PC	C47 H91 O9 N1 P1	844.644	781.752	0.0187145	1.26917	0.0417669	1.69339
Cer(d16:1_24:1)+HCOO	Cer	C41 H78 O5 N1	664.589	797.585	0.0256875	0.728149	0.0135723	1.76606
LPC(18:0e)+H	LPC	C26 H57 O6 N1 P1	510.392	173.988	0.0438962	1.35606	0.0185344	1.40525
PE(16:1_18:1)-H	PE	C39 H73 O8 N1 P1	714.508	599.097	0.0113559	1.26125	0.0421452	3.43694
Cer(d18:1_24:0)+HCOO	Cer	C43 H84 O5 N1	694.635	880.894	0.023859	0.739925	0.0420277	1.81664
PE(16:1e_20:4)-H	PE	C41 H73 O7 N1 P1	722.513	619.95	0.0113971	0.805331	0.0423884	6.25141
PE(16:2e_22:6)-H	PE	C43 H71 O7 N1 P1	744.497	546.774	0.133808	0.64193	0.022542	1.09474
Cer(m35:0)+H-H2O	Cer	C35 H70 O1 N1	520.545	823.74	0.123963	1.18463	0.0230898	1.34189
Cer(m35:0)+H-H2O	Cer	C35 H70 O1 N1	520.545	916.995	0.116913	1.10581	0.0393872	1.90467
PE(23:0_11:2)+H	PE	C39 H75 O8 N1 P1	716.522	599.828	0.020976	1.3139	0.023566	1.47496
PE(40:5e)+H	PE	C45 H83 O7 N1 P1	780.59	620.16	0.0160815	0.708241	0.0380274	1.00676
