# Supplementary material for: Integrated Analysis of Metabolomics and Lipidomics in Plasma of T2DM Patients with Diabetic Retinopathy
Source: Pharmaceutics. 2022 Dec 8;14(12):2751. doi: 10.3390/pharmaceutics14122751 (PMC9786316; doi:10.3390/pharmaceutics14122751)
Supplement: Supplementary file 1 [file pharmaceutics-14-02751-s001.zip › Supplementary Table S6.xlsx]

## Sheet: Sheet1
Supplementary Table 6. Significantly altered lipids between PDR and NPDR subgroups.
LipidIon	Class	IonFormula	CalMz	RT-(min)	QCRSD	Fold Change	P-value	VIP
SM(d34:1)+H	SM	C39 H80 O6 N2 P1	703.575	542.437	0.0194407	1.15122	0.0328078	6.91809
SM(d18:1_24:2)+H	SM	C47 H92 O6 N2 P1	811.669	707.538	0.023921	1.23287	0.0194613	5.1205
SM(d18:1_24:3)+H	SM	C47 H90 O6 N2 P1	809.653	644.737	0.0228304	1.34385	0.0476598	1.64788
TG(16:0_14:0_18:2)+NH4	TG	C51 H98 O6 N1	820.739	1028.82	0.0180638	0.619823	0.0143744	3.25104
TG(18:1_12:0_18:2)+NH4	TG	C51 H96 O6 N1	818.723	1006.87	0.0389358	0.617251	0.0113158	2.32111
TG(16:0_16:0_18:1)+NH4	TG	C53 H104 O6 N1	850.786	1070.31	0.0140899	0.711833	0.0153223	4.87632
TG(16:0_16:1_18:1)+NH4	TG	C53 H102 O6 N1	848.77	1051.05	0.0191003	0.741554	0.0122278	5.74346
TG(16:0_16:1_18:2)+NH4	TG	C53 H100 O6 N1	846.755	1029.16	0.0130037	0.747802	0.0078415	5.80273
TG(18:1_14:0_18:3)+NH4	TG	C53 H98 O6 N1	844.739	1009.21	0.0214149	0.692147	0.0187763	4.46846
TG(18:1_14:0_18:3)+Na	TG	C53 H94 O6 Na1	849.694	1009.21	0.0232315	0.754141	0.00347812	1.11706
TG(18:2_14:1_18:2)+NH4	TG	C53 H96 O6 N1	842.723	990.541	0.0538242	0.685073	0.0424041	1.99746
Hex1Cer(t20:0_20:1)+HCOO	Hex1Cer	C47 H90 O11 N1	844.652	780.135	0.0257692	0.653012	0.0123487	2.31902
TG(18:0_16:0_18:1)+NH4	TG	C55 H108 O6 N1	878.817	1083.8	0.0154183	0.688879	0.0386025	5.29617
TG(16:0_18:1_18:2)+NH4	TG	C55 H104 O6 N1	874.786	1052.94	0.0190638	0.87722	0.0457188	8.04802
TG(16:0_18:2_18:2)+NH4	TG	C55 H102 O6 N1	872.77	1034.15	0.0143381	0.843686	0.0271694	8.72218
TG(16:0_18:2_18:3)+NH4	TG	C55 H100 O6 N1	870.755	1014.61	0.0219836	0.769365	0.0304173	7.25101
LPC(16:0)+HCOO	LPC	C25 H51 O9 N1 P1	540.331	157.455	0.335452	0.530005	0.0238841	2.33702
LPC(18:0)+HCOO	LPC	C27 H55 O9 N1 P1	568.362	192.54	0.330076	0.460797	0.0383979	1.73654
DG(8:1e_11:2)+NH4	DG	C22 H42 O4 N1	384.311	87.3451	0.105953	2.10524	1.32536e-06	1.12888
OAHFA(47:5)-H	OAHFA	C47 H81 O4	709.614	832.964	0.0369603	0.672887	0.014495	1.0508
PC(14:0_18:2)+HCOO	PC	C41 H77 O10 N1 P1	774.529	492.217	0.0070346	0.700882	0.0265792	3.04882
DG(32:8)+H	DG	C35 H53 O5	553.389	494.596	0.027979	2.66592	0.0480767	1.02094
PC(16:0e_18:2)+HCOO	PC	C43 H83 O9 N1 P1	788.581	667.191	0.0149397	1.24548	0.0254496	1.7085
DG(34:4e)+H	DG	C37 H67 O4	575.503	1055.08	0.0172496	0.851222	0.0340211	1.12053
PC(14:0_20:4)+HCOO	PC	C43 H77 O10 N1 P1	798.529	485.479	0.0084387	0.653056	0.0404169	1.61495
Cer(d18:0_20:0)+HCOO	Cer	C39 H78 O5 N1	640.589	819.953	0.0393881	0.59996	0.00803647	1.17053
Cer(d18:0_23:0)+HCOO	Cer	C42 H84 O5 N1	682.635	915.272	0.0325428	0.662058	0.0338005	1.43484
Cer(d18:0_24:0)+HCOO	Cer	C43 H86 O5 N1	696.651	949.676	0.0374642	0.667468	0.0349714	2.24934
Cer(d18:1_24:0+O)+HCOO	Cer	C43 H84 O6 N1	710.63	888.419	0.0252799	0.541562	0.0157889	2.09543
PC(16:0e_18:2)+H	PC	C42 H83 O7 N1 P1	744.59	666.855	0.0336035	1.28048	0.0247541	1.89127
SM(d38:0)+HCOO	SM	C44 H90 O8 N2 P1	805.644	717.173	0.0202225	0.654047	0.0175114	1.24365
SM(d42:3)+HCOO	SM	C48 H92 O8 N2 P1	855.66	708.171	0.00646138	1.16956	0.0457949	5.23472
SM(d43:2)+HCOO	SM	C49 H96 O8 N2 P1	871.691	793.442	0.0303575	1.2735	0.0426649	1.18856
SM(d43:3)+HCOO	SM	C49 H94 O8 N2 P1	869.675	745.83	0.0141805	1.44869	0.00236515	1.10993
Cer(m40:0+O)+HCOO	Cer	C41 H82 O5 N1	668.62	889.257	0.0179347	0.687753	0.0376058	1.96296
PC(18:2e_18:0)+Na	PC	C44 H86 O7 N1 P1 Na1	794.603	611.498	0.0188096	1.19832	0.0356175	4.22373
PC(18:3e_18:0)+H	PC	C44 H85 O7 N1 P1	770.606	624.489	0.0394094	1.27868	0.0315788	2.07416
Cer(t18:1_22:0)+HCOO	Cer	C41 H80 O6 N1	682.599	832.792	0.0984777	0.615988	0.0137367	1.39543
Cer(t18:1_23:0)+HCOO	Cer	C42 H82 O6 N1	696.615	867.115	0.0194041	0.605893	0.0100711	1.23683
Cer(t18:1_24:1)+HCOO	Cer	C43 H82 O6 N1	708.615	829.937	0.0321623	0.670022	0.0194819	1.44588
CerP(m41:0)-H	CerP	C41 H83 O5 N1 P1	700.601	885.66	0.0291932	0.557293	0.0139034	1.52462
