# Supplementary material for: Integrated Analysis of Metabolomics and Lipidomics in Plasma of T2DM Patients with Diabetic Retinopathy
Source: Pharmaceutics. 2022 Dec 8;14(12):2751. doi: 10.3390/pharmaceutics14122751 (PMC9786316; doi:10.3390/pharmaceutics14122751)
Supplement: Supplementary file 1 [file pharmaceutics-14-02751-s001.zip › Supplementary Table S7.xlsx]

## Sheet: Sheet 1
Supplementary Table 7: The panel for detection of DR consists of 29 indices.
ID	Name	ImportanceScore	pvalue	Features	Significant
M753T39	1,2-dipalmitoleoyl-sn-glycero-3-phosphocholine	9.40948	0.00990099	M753T39	**
pos2101	DG(8:1e_11:2)+NH4	7.95882	0.00990099	pos2101	**
M283T186	Octadecanoic acid	6.56159	0.00990099	M283T186	**
M409T104	1-hexadecanoyl-2-sn-glycero-3-phosphate	5.50159	0.00990099	M409T104	**
M476T188	1-(9z,12z-octadecadienoyl)-2-hydroxy-sn-glycero-3-phosphoethanolamine	5.3595	0.00990099	M476T188	**
M452T101	1-palmitoyl-2-hydroxy-sn-glycero-3-phosphoethanolamine	5.08575	0.00990099	M452T101	**
M599T99	Nocardamine	4.76421	0.00990099	M599T99	**
M277T81	9,12-octadecadiynoic acid	4.70516	0.00990099	M277T81	**
M217T377	1-(4-piperidinyl)-1,3-dihydro-2h-indol-2-one	4.68384	0.00990099	M217T377	**
M297T413	alpha-D-Glucose 1-phosphate	4.11447	0.019802	M297T413	*
neg3366	PC(17:0_20:4)+HCOO	3.76024	0.029703	neg3366	*
M453T188	Dehydrotrametenolic acid	3.70087	0.00990099	M453T188	**
M527T258	Pachymic acid	3.64601	0.029703	M527T258	*
M147T38	Amylcinnamic aldehyde	3.55822	0.029703	M147T38	*
M309T243	Prostaglandin f2.beta.	3.50659	0.029703	M309T243	*
M365T256	17,20-dimethylprostaglandin f1.alpha.	3.43298	0.019802	M365T256	*
M448T98	Glycodeoxycholic acid	3.36288	0.019802	M448T98	*
M121T38	4-hydroxyphenethyl alcohol	3.34511	0.029703	M121T38	*
M121T444	Flufenacet ethanesulfonic acid	2.88363	0.019802	M121T444	*
M506T112	(2e,6e,12e)-18-(2,6-dioxopiperidin-4-yl)-9,11-dihydroxy-8-methoxy-10,12,14-trimethyl-15-oxooctadeca-2,6,12-trienoic acid	2.7388	0.049505	M506T112	*
M599T228	1-octadecanoyl-sn-glycero-3-phospho-(1'-myo-inositol)	2.61453	0.039604	M599T228	*
M886T260	Pi 38:4	2.55536	0.019802	M886T260	*
neg4686	PE(16:2e_22:6)-H	2.41446	0.0792079	neg4686
M541T42	Nonapropylene glycol	2.36601	0.029703	M541T42	*
pos10385	SM(d34:1)+H	2.30756	0.0594059	pos10385
M118T376_2	DL-threonine	2.28941	0.049505	M118T376_2	*
M286T37	Piperine	2.21821	0.0594059	M286T37
M367T36	3-dehydroepiandrosterone sulfate	2.19926	0.0693069	M367T36
M225T36	Oseltamivir	2.15261	0.0594059	M225T36
neg3267	PC(16:0_20:4)+HCOO	2.09167	0.0693069	neg3267
neg1654	LPC(16:0)+HCOO	2.07188	0.049505	neg1654	*
M243T308	Pseudouridine	2.03516	0.0693069	M243T308
neg1559	Hex2Cer(d18:1_24:1)+HCOO	2.00367	0.0792079	neg1559
M230T320	Ergothioneine	1.99898	0.039604	M230T320	*
neg350	Cer(d16:1_24:1)+HCOO	1.98477	0.049505	neg350	*
M279T35	Dibutyl phthalate	1.8915	0.0891089	M279T35
M401T111	7.alpha.,27-dihydroxycholesterol	1.87862	0.039604	M401T111	*
M279T199	all cis-(6,9,12)-Linolenic acid	1.87277	0.0594059	M279T199
M862T97	Pi 36:2	1.85635	0.0792079	M862T97
M478T259	1-oleoyl-sn-glycero-3-phosphoethanolamine	1.83909	0.0990099	M478T259
M377T346	Scopolin	1.80558	0.0792079	M377T346
pos870	Cer(m35:0)+H-H2O	1.76116	0.0891089	pos870
M310T202	Beta-octylglucoside	1.74415	0.0594059	M310T202
M245T40_3	Linoelaidic acid	1.69083	0.0792079	M245T40_3
neg435	Cer(d18:1_24:0)+HCOO	1.63693	0.118812	neg435
pos867	Cer(m35:0)+H-H2O	1.58386	0.039604	pos867	*
pos2867	DG(36:3e)+Na	1.55192	0.118812	pos2867
pos9751	PE(40:5e)+H	1.53192	0.0891089	pos9751
M335T280_2	Psoralidin	1.52516	0.108911	M335T280_2
pos1988	ChE(18:2)+NH4	1.47712	0.128713	pos1988
M557T109	Dereplicator identification - rhapsamine	1.44291	0.0990099	M557T109
M194T321	1-(1',3'-benzodioxol-5'-yl)-2-butanamine	1.38147	0.158416	M194T321
M398T36	Echimidine	1.29517	0.178218	M398T36
M413T110	1-hydroxy vitamin d2	1.24128	0.207921	M413T110
M248T380	Malonyl-l-carnitine	1.22617	0.19802	M248T380
M323T330	Sucrose	1.14754	0.148515	M323T330
M300T289	N-Acetyl-D-Glucosamine 6-Phosphate	1.14411	0.178218	M300T289
M589T41	Isopropyl dodecylfluorophosphonate	1.13211	0.217822	M589T41
M415T41	Palmitoylserotonin	1.11922	0.207921	M415T41
M286T407	Pro-Glu	1.1152	0.128713	M286T407
M447T41	Oligomycin a	1.02635	0.247525	M447T41
M491T140	.beta.-amyrin acetate	1.00149	0.19802	M491T140
M632T425	6'-sialyllactose	0.936847	0.188119	M632T425
M127T286_2	Dihydro-4,4-dimethyl-2,3-furandione	0.926991	0.138614	M127T286_2
M189T504	L-homoarginine	0.922337	0.168317	M189T504
M221T197	2-ethyl-2-p-tolylmalonamide	0.895565	0.217822	M221T197
M124T340	Taurine	0.870682	0.19802	M124T340
pos3836	LPC(18:0e)+H	0.774236	0.237624	pos3836
pos19190	WE(36:2)+H	0.744447	0.168317	pos19190
M240T213	Diethyl 2,4-dimethylpyrrole-3,5-dicarboxylate	0.644513	0.19802	M240T213
pos10180	PI(18:0_20:4)+H	0.637447	0.306931	pos10180
M149T35	Dl-4-hydroxy-3-methoxymandelic acid	0.632359	0.267327	M149T35
M597T106	Nonapropylene glycol monobutyl ether	0.608339	0.306931	M597T106
M263T287	Phenylacetyl-l-glutamine	0.591126	0.277228	M263T287
M153T307	L-Asparagine	0.530075	0.306931	M153T307
M215T326	Val-Pro	0.481308	0.326733	M215T326
neg3322	PC(14:0_22:6)+HCOO	0.429495	0.306931	neg3322
M487T43	Arg-Arg-Arg	0.412857	0.376238	M487T43
M290T385_2	3-methylglutarylcarnitine	0.409258	0.39604	M290T385_2
M403T40	7-alpha-hydroxy cholesterol	0.35545	0.405941	M403T40
M342T277	His-Trp	0.351612	0.366337	M342T277
M331T389	2-(2,6-dihydroxy-4-methoxycarbonylbenzoyl)-3-hydroxybenzoic acid	0.344236	0.415842	M331T389
M487T258	Asiatic acid	0.247083	0.386139	M487T258
neg4270	PE(16:1_18:1)-H	0.208538	0.346535	neg4270
M539T306	Atorvastatin	0.165415	0.49505	M539T306
M309T265	Prostaglandin f2.alpha.	0.15699	0.316832	M309T265
M179T407	Myo-inositol	0.125416	0.405941	M179T407
M501T41	Sclareolide	0.114078	0.386139	M501T41
M180T219	N-benzylideneaniline n-oxide	0.0921923	0.425743	M180T219
M223T110_2	Diethyl sebacate	0.0784282	0.524752	M223T110_2
pos19216	WE(24:0_14:2)+H	0.0292744	0.485149	pos19216
