# Supplementary material for: Integrated Analysis of Metabolomics and Lipidomics in Plasma of T2DM Patients with Diabetic Retinopathy
Source: Pharmaceutics. 2022 Dec 8;14(12):2751. doi: 10.3390/pharmaceutics14122751 (PMC9786316; doi:10.3390/pharmaceutics14122751)
Supplement: Supplementary file 1 [file pharmaceutics-14-02751-s001.zip › Supplementary Table S8.xlsx]

## Sheet: Sheet 1
Supplementary Table 8: The panel for discriminating PDR from DR patients consists of 22 indices.
ID	Name	ImportanceScore	pvalue	Features	Significant
M753T39	1,2-dipalmitoleoyl-sn-glycero-3-phosphocholine	7.83249	0.00990099	M753T39	**
pos2101	DG(8:1e_11:2)+NH4	7.51349	0.00990099	pos2101	**
M407T34	Lupenone	3.35997	0.00990099	M407T34	**
M501T130	(2.beta.,3.alpha.,5.alpha.,16.beta.,17.beta.)-2,16-di-(1-piperidinyl)androstane-3,17-diol 3-acetate	3.00648	0.019802	M501T130	*
pos13742	TG(18:2_14:1_18:2)+NH4	3.00365	0.00990099	pos13742	**
pos13987	TG(18:0_16:0_18:1)+NH4	2.88124	0.049505	pos13987	*
M403T240	1-o-(9z-octadecenyl)-sn-glycero-2,3-cyclic-phosphate	2.84785	0.039604	M403T240	*
M491T140	.beta.-amyrin acetate	2.82513	0.019802	M491T140	*
M443T184	Menaquinone 4	2.57416	0.029703	M443T184	*
pos12981	TG(18:1_12:0_18:2)+NH4	2.55677	0.029703	pos12981	*
pos12943	TG(16:0_14:0_18:2)+NH4	2.54375	0.029703	pos12943	*
M116T311	Guanidoacetic acid	2.4972	0.019802	M116T311	*
M165T295	Hydroxyphenyllactic acid	2.47899	0.039604	M165T295	*
neg5897	SM(d43:3)+HCOO	2.24908	0.039604	neg5897	*
M279T199	all cis-(6,9,12)-Linolenic acid	2.22856	0.039604	M279T199	*
M242T140	1-hexadecylamine	2.18626	0.0594059	M242T140
M298T103	S-Methyl-5'-thioadenosine	2.15412	0.049505	M298T103	*
M245T336	Pidotimod	2.09526	0.0693069	M245T336
M349T241	Tetrahydrocorticosterone	2.06105	0.0693069	M349T241
pos11152	SM(d18:1_24:2)+H	2.0432	0.039604	pos11152	*
M365T256	17,20-dimethylprostaglandin f1.alpha.	1.98129	0.049505	M365T256	*
M105T38	3-methylbenzyl alcohol	1.97435	0.039604	M105T38	*
M221T197	2-ethyl-2-p-tolylmalonamide	1.92631	0.0792079	M221T197
M501T41	Sclareolide	1.91831	0.039604	M501T41	*
M439T96	Roburic acid	1.91141	0.0891089	M439T96
M377T346	Scopolin	1.85404	0.0594059	M377T346
M345T37	Tricin methyl ether	1.82079	0.0594059	M345T37
M148T384	Glutamic acid	1.77734	0.0891089	M148T384
M249T41_1	8s-hydroxy-4z,6e,10z-hexadecatrienoic acid	1.73266	0.049505	M249T41_1	*
pos5475	PC(16:0e_18:2)+H	1.7234	0.0891089	pos5475
pos2321	DG(32:8)+H	1.7049	0.0693069	pos2321
neg5595	SM(d38:0)+HCOO	1.64721	0.0990099	neg5595
M276T391	L-glutarylcarnitine	1.61468	0.0792079	M276T391
M415T41	Palmitoylserotonin	1.59105	0.0891089	M415T41
M203T486_2	Ng,ng-dimethyl-l-arginine	1.58346	0.049505	M203T486_2	*
neg889	CerP(m41:0)-H	1.57852	0.118812	neg889
neg785	Cer(t18:1_24:1)+HCOO	1.56547	0.0990099	neg785
M193T290	Trans-ferulic acid	1.54682	0.128713	M193T290
M131T301	Sarcosine	1.54342	0.108911	M131T301
M180T342_2	N-acetyl-l-tyrosine	1.54108	0.108911	M180T342_2
pos13690	TG(18:1_14:0_18:3)+NH4	1.53922	0.128713	pos13690
M310T202	Beta-octylglucoside	1.49443	0.0990099	M310T202
M203T311	DL-tryptophan	1.439	0.138614	M203T311
M337T569	Arg-Tyr	1.4314	0.108911	M337T569
M453T188	Dehydrotrametenolic acid	1.4127	0.0990099	M453T188
M189T504	L-homoarginine	1.40725	0.108911	M189T504
M527T258	Pachymic acid	1.38742	0.148515	M527T258
M405T239_1	3.alpha.,7.alpha.-dihydroxy-12-oxocholanoic acid	1.33875	0.0891089	M405T239_1
M515T108	Alisol b acetate	1.30914	0.178218	M515T108
M597T106	Nonapropylene glycol monobutyl ether	1.30413	0.0891089	M597T106
M160T235	Serotonin	1.29573	0.118812	M160T235
M288T40_2	C17-sphinganine	1.27496	0.118812	M288T40_2
pos13492	TG(16:0_16:1_18:1)+NH4	1.21839	0.108911	pos13492
M170T254	Indoleacrylic acid	1.21515	0.148515	M170T254
M215T326	Val-Pro	1.11877	0.138614	M215T326
M146T254	Indole-3-carboxaldehyde	1.09873	0.168317	M146T254
M173T236_2	L-Norleucine	1.07116	0.19802	M173T236_2
neg692	Cer(t18:1_22:0)+HCOO	1.06433	0.168317	neg692
M442T34	4,4'-methylenebis(2,6-di-tert-butylphenol)	1.05623	0.128713	M442T34
pos13304	TG(16:0_16:0_18:1)+NH4	1.02453	0.178218	pos13304
M130T205_2	Metformin	1.001	0.178218	M130T205_2
M248T380	Malonyl-l-carnitine	1.001	0.148515	M248T380
M174T402	L-citrulline	1.001	0.168317	M174T402
M159T254	4-aminoantipyrine	0.965884	0.188119	M159T254
M169T49	Diketene	0.948079	0.168317	M169T49
pos14567	TG(16:0_18:1_18:2)+NH4	0.881803	0.19802	pos14567
M458T252	3-oxazolidinecarboxylic acid, 2,2-dimethyl-4-(1-oxo-2-hexadecyn-1-yl)-, 1,1-dimethylethyl ester, (4s)-	0.881049	0.148515	M458T252
M72T292_2	1,2-diamino-2-methylpropane	0.877484	0.207921	M72T292_2
M223T110_2	Diethyl sebacate	0.854744	0.217822	M223T110_2
pos6237	PC(18:2e_18:0)+Na	0.849662	0.19802	pos6237
M279T134	.gamma.-linolenic acid	0.823563	0.118812	M279T134
M260T517	Lys-Leu	0.780667	0.227723	M260T517
M222T319	N-acetyl-d-galactosaminitol	0.778119	0.217822	M222T319
pos13631	TG(16:0_16:1_18:2)+NH4	0.723817	0.287129	pos13631
M167T89	Phloretin	0.718398	0.188119	M167T89
M479T289	6-[(3e,6e)-2,5-dihydroxy-4,6-dimethyl-7-(1,2,4-trimethyl-3,6-dioxabicyclo[3.1.0]hexan-4-yl)hepta-3,6-dien-2-yl]-4-methoxy-3,5-dimethylpyran-2-one	0.703531	0.217822	M479T289
neg5840	SM(d42:3)+HCOO	0.687913	0.287129	neg5840
M331T40_3	Eicosapentaenoic Acid ethyl ester	0.685578	0.217822	M331T40_3
neg420	Cer(d18:0_24:0)+HCOO	0.680535	0.306931	neg420
M143T360	N-(4-piperidinyl)acetamide	0.666211	0.217822	M143T360
pos11183	SM(d18:1_24:3)+H	0.626102	0.316832	pos11183
M121T38	4-hydroxyphenethyl alcohol	0.611562	0.227723	M121T38
M453T264	Beta-elemonic acid	0.608875	0.306931	M453T264
pos14977	TG(16:0_18:2_18:2)+NH4	0.56062	0.29703	pos14977
M455T241	Oleanolic acid	0.547898	0.336634	M455T241
M571T363	Aurofusarin	0.545018	0.247525	M571T363
M159T258	Val-Ala-Lys	0.533942	0.267327	M159T258
M541T42	Nonapropylene glycol	0.510096	0.326733	M541T42
M241T365	Anserine	0.467967	0.287129	M241T365
M473T41	Maslinic acid	0.402637	0.326733	M473T41
M632T425	6'-sialyllactose	0.399952	0.316832	M632T425
M143T502	1-acetyl-4-piperidinamine	0.388834	0.376238	M143T502
M391T109	Echinocystic acid	0.363915	0.287129	M391T109
M407T261	Cholic acid	0.335662	0.39604	M407T261
M136T295	Dl-octopamine	0.326668	0.386139	M136T295
M461T238	Arachidonoylserotonin	0.323332	0.485149	M461T238
M568T428	1h-indole-5-sulfonamide, n-(3-chlorophenyl)-3-[[3,5-dimethyl-4-[(4-methyl-1-piperazinyl)carbonyl]-1h-pyrrol-2-yl]methylene]-2,3-dihydro-n-methyl-2-oxo-, (3z)-	0.315604	0.227723	M568T428
neg364	Cer(d18:0_23:0)+HCOO	0.262798	0.376238	neg364
pos15133	TG(16:0_18:2_18:3)+NH4	0.243726	0.287129	pos15133
neg2134	OAHFA(47:5)-H	0.209955	0.336634	neg2134
M130T317_2	L-Leucine	0.192705	0.475248	M130T317_2
pos6423	PC(18:3e_18:0)+H	0.157373	0.356436	pos6423
M152T231	Norvaline, 5-phosphono-	0.149543	0.366337	M152T231
neg1654	LPC(16:0)+HCOO	0.0981386	0.346535	neg1654
M447T41	Oligomycin a	0.0775193	0.485149	M447T41
