# Supplementary material for: Integrated Analysis of Metabolomics and Lipidomics in Plasma of T2DM Patients with Diabetic Retinopathy
Source: Pharmaceutics. 2022 Dec 8;14(12):2751. doi: 10.3390/pharmaceutics14122751 (PMC9786316; doi:10.3390/pharmaceutics14122751)
Supplement: Supplementary file 1 [file pharmaceutics-14-02751-s001.zip › Supplementary Table S9.xlsx]

## Sheet: Sheet 1
Supplementary Table 9: The analysis of covariance adjusted for sex.
Name	R	p.value
3322neg_PC(36:6)+HCOO	-0.430279	0.000310983
Val-Pro	0.368242	0.00234912
1-Methylhistidine	0.355517	0.00339617
12459pos_TG(37:7e)+Na	0.350745	0.00388494
Anserine	0.336429	0.00574584
Citrate	-0.309387	0.0114779
Arg-Arg-Arg	-0.298252	0.0150009
Asiatic acid	-0.295071	0.0161643
Dihydroxyacetone	-0.29348	0.0167745
Malonyl-l-carnitine	0.288708	0.0187248
3-methylglutarylcarnitine	0.288708	0.0187248
1-(4-piperidinyl)-1,3-dihydro-2h-indol-2-one	0.266439	0.030583
Pi 38:4	-0.261667	0.0338123
Alisol b acetate	-0.24576	0.0466973
1-hexadecanoyl-2-octadecadienoyl-sn-glycero-3-phosphocholine	-0.24576	0.0466973
9-deoxy-9-methylene-16,16-dimethylprostaglandin e2	-0.244169	0.0481825
1-hexadecanoyl-2-sn-glycero-3-phosphate	-0.240988	0.0512691
1h-indole-5-sulfonamide, n-(3-chlorophenyl)-3-[[3,5-dimethyl-4-[(4-methyl-1-piperazinyl)carbonyl]-1h-pyrrol-2-yl]methylene]-2,3-dihydro-n-methyl-2-oxo-, (3z)-	0.239397	0.052872
Isopropyl dodecylfluorophosphonate	-0.239397	0.052872
Pi 36:2	-0.233035	0.0596971
9751pos_PE(40:5e)+H	0.229853	0.063368
1988pos_ChE(18:2)+NH4	-0.229853	0.063368
Oxandrolone	-0.228262	0.0652706
Echinocystic acid	-0.218718	0.0776719
Nocardamine	-0.215537	0.0821989
Pachymic acid	-0.210765	0.0893782
alpha-D-Glucose 1-phosphate	-0.209174	0.0918779
Nonapropylene glycol	-0.190086	0.12633
1-hydroxy vitamin d2	-0.186905	0.13292
17,20-dimethylprostaglandin f1.alpha.	-0.183723	0.139767
N-benzylideneaniline n-oxide	0.182133	0.143288
Linoelaidic acid	-0.182133	0.143288
10180pos_PI(38:4)+H	-0.180542	0.146875
Dereplicator identification - rhapsamine	-0.177361	0.15425
7.alpha.,27-dihydroxycholesterol	-0.172589	0.165823
1-oleoyl-sn-glycero-3-phosphoethanolamine	-0.170998	0.169819
1559neg_Hex2Cer(d42:2)+HCOO	-0.169407	0.173885
3-dehydroepiandrosterone sulfate	-0.169407	0.173885
Echimidine	-0.167817	0.178021
Piperine	0.166226	0.182228
Diethyl 2,4-dimethylpyrrole-3,5-dicarboxylate	0.158273	0.204347
3366neg_PC(37:4)+HCOO	0.155091	0.213708
435neg_Cer(d42:1)+HCOO	-0.155091	0.213708
2867pos_DG(36:3e)+Na	-0.148729	0.233327
Linolenic acid	-0.148729	0.233327
Diethyl sebacate	-0.148729	0.233327
3267neg_PC(36:4)+HCOO	-0.136003	0.276219
DL-threonine	0.131231	0.293577
Oseltamivir	-0.131231	0.293577
Glycodeoxycholic acid	0.12964	0.299519
7-alpha-hydroxy cholesterol	-0.126459	0.311635
Sclareolide	-0.126459	0.311635
Vecuronium	-0.126459	0.311635
Dehydrotrametenolic acid	-0.123278	0.324062
Dihydro-4,4-dimethyl-2,3-furandione	0.121687	0.330392
1-octadecanoyl-sn-glycero-3-phospho-(1'-myo-inositol)	-0.120096	0.3368
all cis-(6,9,12)-Linolenic acid	-0.118506	0.343285
Eicosapentaenoic Acid ethyl ester	-0.116915	0.349848
Palmitoylserotonin	-0.115324	0.356487
Dl-4-hydroxy-3-methoxymandelic acid	-0.113734	0.363204
19216pos_WE(38:2)+H	0.112143	0.369997
11912pos_SPH(d21:2)+H	-0.112143	0.369997
.beta.-amyrin acetate	-0.110552	0.376867
Proline	0.108962	0.383814
Atorvastatin	-0.108962	0.383814
(2e,6e,12e)-18-(2,6-dioxopiperidin-4-yl)-9,11-dihydroxy-8-methoxy-10,12,14-trimethyl-15-oxooctadeca-2,6,12-trienoic acid	-0.10578	0.397933
N-Acetyl-D-Glucosamine 6-Phosphate	-0.101008	0.419677
Phenylacetyl-l-glutamine	0.101008	0.419677
Glycochenodeoxycholate	0.0978268	0.434543
Glutamine	0.0946454	0.449703
Flufenacet ethanesulfonic acid	-0.0946454	0.449703
Trimethylamine n-oxide	0.0930547	0.45739
2-(2,6-dihydroxy-4-methoxycarbonylbenzoyl)-3-hydroxybenzoic acid	0.0914641	0.46515
Pseudouridine	0.0914641	0.46515
350neg_Cer(d40:2)+HCOO	-0.0898734	0.47298
1-palmitoyl-2-hydroxy-sn-glycero-3-phosphoethanolamine	-0.0898734	0.47298
Oligomycin a	-0.0835107	0.504998
9,12-octadecadiynoic acid	-0.0787386	0.529722
3-methylbenzyl alcohol	-0.0771479	0.538095
Dibutyl phthalate	-0.0755573	0.546532
(2.beta.,3.alpha.,5.alpha.,16.beta.,17.beta.)-2,16-di-(1-piperidinyl)androstane-3,17-diol 3-acetate	-0.0739666	0.555033
1-(9z,12z-octadecadienoyl)-2-hydroxy-sn-glycero-3-phosphoethanolamine	-0.0723759	0.563596
Myo-inositol	0.0707852	0.572221
L-Asparagine	0.0691945	0.580907
Amylcinnamic aldehyde	0.0691945	0.580907
870pos_Cer(m35:0)+H-H2O	-0.0596505	0.63424
Beta-octylglucoside	0.0580598	0.643322
1,2-dipalmitoleoyl-sn-glycero-3-phosphocholine	-0.0580598	0.643322
19190pos_WE(36:2)+H	-0.0564691	0.652457
2-ethyl-2-p-tolylmalonamide	-0.0564691	0.652457
10385pos_SM(d34:1)+H	0.0532878	0.670879
4270neg_PE(34:2)-H	0.0516971	0.680163
Psoralidin	0.0516971	0.680163
Taurine	-0.0516971	0.680163
11449pos_SM(d44:5)+H	-0.0501064	0.689496
Octadecanoic acid	-0.0485157	0.698874
L-Valine	0.0389716	0.756047
1654neg_LPC(16:0)+HCOO	0.037381	0.765714
Glutamic acid	0.037381	0.765714
2101pos_DG(19:3e)+NH4	-0.0341996	0.785153
3441neg_PC(38:2e)+HCOO	-0.0310182	0.804724
3836pos_LPC(18:0e)+H	-0.0294276	0.814555
L-homoarginine	0.0278369	0.824415
Prostaglandin f2.beta.	-0.0278369	0.824415
1-palmitoyl-2-linoleoyl-rac-glycerol	-0.0246555	0.844215
6-[(3e,6e)-2,5-dihydroxy-4,6-dimethyl-7-(1,2,4-trimethyl-3,6-dioxabicyclo[3.1.0]hexan-4-yl)hepta-3,6-dien-2-yl]-4-methoxy-3,5-dimethylpyran-2-one	-0.0230648	0.854152
Prostaglandin f2.alpha.	-0.0214742	0.864111
Sucrose	0.0198835	0.874092
1-(1',3'-benzodioxol-5'-yl)-2-butanamine	-0.0198835	0.874092
His-Trp	-0.0167021	0.89411
9120pos_PE(34:2)+H	-0.0119301	0.924258
867pos_Cer(m35:0)+H-H2O	0.0103394	0.934333
Nonapropylene glycol monobutyl ether	0.00874874	0.944418
Hyperoside	-0.00874874	0.944418
4686neg_PE(38:8e)-H	0.00715806	0.954512
6'-sialyllactose	0.00715806	0.954512
Ergothioneine	0.00715806	0.954512
Pro-Glu	-0.00715806	0.954512
Scopolin	0.0039767	0.97472
4478neg_PE(36:5e)-H	0.00079534	0.994943
4-hydroxyphenethyl alcohol	0.00079534	0.994943
